# Supplementary material for: Does Systemic Methotrexate Therapy Induce Azole Resistance among Endogenous Candida Strains?
Source: Antibiotics (Basel). 2021 Oct 26;10(11):1302. doi: 10.3390/antibiotics10111302 (PMC8615068; doi:10.3390/antibiotics10111302)
Supplement: Supplementary file 1 [file antibiotics-10-01302-s001.zip]

Archive with 1 entries (1 files):
- antibiotics-1401528-supplementary.pdf
